# Supplementary material for: Molecular Dynamics of Jelly Candies by Means of Nuclear Magnetic Resonance Relaxometry
Source: Molecules. 2023 Feb 27;28(5):2230. doi: 10.3390/molecules28052230 (PMC10005792; doi:10.3390/molecules28052230)
Supplement: Supplementary file 1 [file molecules-28-02230-s001.zip]

Archive with 1 entries (1 files):
- molecules-1926387-supplementary.pdf
